# Supplementary material for: Climate factors driven typhus group rickettsiosis incidence dynamics in Xishuangbanna Dai autonomous prefecture of Yunnan province in China, 2005–2017
Source: Environ Health. 2020 Jan 8;19:3. doi: 10.1186/s12940-019-0558-3 (PMC6951009; doi:10.1186/s12940-019-0558-3)
Supplement: Supplementary file 2 — Additional file 2: Table S1. Correlation analysis of TGR cases and meteorological factors using Spearman’s correlation test [file 12940_2019_558_MOESM2_ESM.xlsx]

## Sheet: Sheet1
Table S1. Correlation analysis of TGR cases and meteorological factors using Spearman's correlation test.
	Case	mean temperature (°C)	maximum temperature (°C)	minimum temperature (°C)	mean relative humidity (%)	Precipitation (mm)
Case	1.00*
mean temperature (°C)	0.39*	1.00*
maximum temperature (°C)	0.20*	0.75*	1.00*
minimum temperature (°C)	0.43*	0.91*	0.48*	1.00*
mean relative humidity (%)	0.03*	0.07*	-0.42*	0.39*	1.00*
Precipitation (mm)	0.30*	0.58*	0.15*	0.73*	0.48*	1.00*
*P<0.05
