# Supplementary material for: Climate factors driven typhus group rickettsiosis incidence dynamics in Xishuangbanna Dai autonomous prefecture of Yunnan province in China, 2005–2017
Source: Environ Health. 2020 Jan 8;19:3. doi: 10.1186/s12940-019-0558-3 (PMC6951009; doi:10.1186/s12940-019-0558-3)
Supplement: Supplementary file 3 — Additional file 3. The relative risks of different factors at different lag weeks [file 12940_2019_558_MOESM3_ESM.xlsx]

## Sheet: Sheet1
The relative risks of different factors at different lag weeks*
	RR (95% CI) of lag 0	RR (95% CI) of lag 0–3	RR (95% CI) of lag 0–6	RR (95% CI) of lag 0–9	RR (95% CI) of lag 0–12	RR (95% CI) of lag 0–15	RR (95% CI) of lag 0–18	RR (95% CI) of lag 0–21
Mean temperature
P5	0.75(0.60-0.94)	0.67(0.55-0.82)	0.63(0.50-0.79)	0.59(0.46-0.76)	0.57(0.43-0.77)	0.56(0.39-0.80)	0.56(0.37-0.85)	0.58(0.35-0.95)
P25	0.86(0.76-0.98)	0.77(0.69-0.86)	0.70(0.63-0.78)	0.66(0.71-0.61)	0.64(0.68-0.60)	0.64(0.59-0.69)	0.65(0.60-0.71)	0.68(0.60-0.77)
P75	1.05(0.98-1.14)	1.14(1.06-1.22)	1.23(1.13-1.33)	1.29(1.18-1.40)	1.31(1.20-1.44)	1.31(1.17-1.45)	1.28(1.13-1.44)	1.23(1.07-1.41)
P95	1.09(0.95-1.26)	1.26(1.10-1.44)	1.46(1.25-1.70)	1.58(1.35-1.86)	1.64(1.37-1.96)	1.63(1.32-2.01)	1.56(1.23-1.98)	1.45(1.11-1.90)
Mean precipitation
P5	1.05(1.01-1.10)	1.01(0.93-1.09)	0.92(0.83-1.03)	0.84(0.74-0.95)	0.78(0.68-0.90)	0.79(0.68-0.91)	0.87(0.74-1.02)	——
P25	1.05(1.01-1.10)	1.01(0.93-1.09)	0.93(0.84-1.03)	0.84(0.75-0.95)	0.79(0.69-0.90)	0.80(0.69-0.92)	0.87(0.75-1.02)	——
P75	0.94(0.88-1.00)	1.02(0.91-1.15)	1.17(1.01-1.36)	1.36(1.61-1.14)	1.49(1.23-1.80)	1.47(1.21-1.80)	1.28(1.04-1.58)	——
P95	1.05(0.97-1.17)	1.35(1.14-1.61)	1.55(1.24-1.93)	1.70(1.31-2.22)	1.76(1.29-2.39)	1.71(1.21-2.43)	1.57(1.03-2.38)	——
* Taking the median values as the reference value.
